# Supplementary material for: Cohnella cholangitidis sp. nov., a novel species of the genus Cohnella isolated from a clinical specimen in Korea
Source: Arch Microbiol. 2021 Sep 25;203(10):6053–60. doi: 10.1007/s00203-021-02565-3 (PMC8475853; doi:10.1007/s00203-021-02565-3)
Supplement: Supplementary file 2 — Supplementary file2 (XLSX 20 KB) [file 203_2021_2565_MOESM2_ESM.xlsx]

## Sheet: SupplementaryTable 1. List of C
Table S1. List of Cohnella genus species registered in LPSN(http://bacterio.net)
Name	Nomenclatural status	Taxonomic status	16s rRNA Accession number	NAME	Strain Name	Genome Accession_number	Synonyms	isolation source	isolation source
Cohnella luojiensis Cai et al. 2010	validly published	correct name	GQ214052	Cohnella luojiensis	HY-22R	NZ_SOMN00000000	CCTCC AB 208254; DSM 24270; HY-22R; NRRL B-59213	soil	environment
"Cohnella abietis" Jiang et al. 2019	not validly published		AP019400	Cohnella abietis	HS21	AP019400	HS21T (= KCTC 43028T = CCTCC AB 2019010T).	soil	environment
Cohnella endophytica Meng et al. 2019	validly published	correct name	MK026880	Cohnella endophytica	M2MS4P-1	NZ_RBZM00000000	CGMCC 1.13745; KCTC 43011; M2MS4P-1	bark, plant	environment
Cohnella lupini Flores-Félix et al. 2014	validly published	correct name	KC447383	Cohnella lupini	RLAHU4B	NZ_QRDY00000000	CECT 8236; LMG 27416; RLAHU4B	rhizosphere, plant	environment
Cohnella suwonensis Kim et al. 2012	validly published	correct name	GU181267	Cohnella suwonensis	WD2-19	-	DSM 25950; KACC 13347; NBRC 106485; WD2-19	soil	environment
Cohnella phaseoli García-Fraile et al. 2008	validly published	correct name	EU014872	Cohnella phaseoli	CECT 7287	QRDZ00000000	DSM 19269; LMG 24086; strain GSPC1	root nodules, plant	environment
Cohnella collisoli Lee et al. 2015	validly published	correct name	KR011027	Cohnella collisoli	NKM-5	-	CECT 8805; KCTC 33634; NKM-5	soil	environment
Cohnella yongneupensis Kim et al. 2010	validly published	correct name	EF368008	Cohnella yongneupensis	5YN10-14	-	5YN10-14; DSM 18998; KACC 11768	soil	environment
Cohnella cellulosilytica Khianngam et al. 2012	validly published	correct name	HQ704069	Cohnella cellulosilytica	FCN3-3	-	DSM 26488; FCN3-3; KCTC 13645; PCU 323; TISTR 1996	animal faeces	animal
Cohnella boryungensis Yoon and Jung 2012	validly published	correct name	HM061613	Cohnella boryungensis	BR-29	-	BR-29; CCUG 59598; DSM 26489; KCTC 13735	soil	environment
Cohnella arctica Jiang et al. 2012	validly published	correct name	HQ315787	Cohnella arctica	M9-62	-	CCTCC AB 2010228; DSM 26756; M9-62; NRRL B-59459	tundra soil	environment
Cohnella saccharovorans Choi et al. 2016	validly published	correct name	JQ806733	Cohnella saccharovorans	CJ22	-	CJ22; JCM 19227; KACC 17501	ginseng soil	environment
"Cohnella humi" Nguyen and Lee 2014	not validly published		KC733177	Cohnella humi	J20-3	-	J20-3; JCM 18164T; KEMC 5401-256T	soil	environment
Cohnella faecalis Zhu et al. 2019	validly published	correct name	MH830517	Cohnella faecalis	K2E09-144	NZ_QXJM00000000	CGMCC 1.13587; K2E09-144; NBRC 113454	animal faeces	animal
Cohnella kolymensis Kudryashova et al. 2018	validly published	correct name	KT265226	Cohnella kolymensis	VKM B-2846	JXAL00000000	20.16; DSM 104983; VKM B-2846	Siberian permafrost	environment
Cohnella panacarvi Yoon et al. 2011	validly published	correct name	AB271056	Cohnella panacarvi	Gsoil 349	AZXQ01000000	DSM 18696; Gsoil 349; KCTC 13060	ginseng soil	environment
Cohnella soli Kim et al. 2012	validly published	correct name	GU181266	Cohnella soli	YM2-7	-	DSM 25951; KACC 13346; NBRC 106486; YM2-7	soil	environment
Cohnella hongkongensis Kämpfer et al. 2006	validly published	correct name	AF433165	Cohnella hongkongensis	HKU3	-	CCUG 49571; CIP 107898; DSM 15572; DSM 17642; HKU3	blood, Homo sapiens	environment
"Cohnella candidum" Maeng et al. 2019	not validly published		NR_164954.1	Cohnella candidum	18JY8-7	CP033433.1	18JY8-7; JCM 33199; KCTC 33969	soil	environment
Cohnella damuensis corrig. Luo et al. 2010	validly published	correct name	EU912527	Cohnella damuensis	13-25	-	13-25; CCTCC AB 208103; KCTC 13422	soil	environment
Cohnella nanjingensis Huang et al. 2014	validly published	correct name	KF479666	Cohnella nanjingensis	Z45	-	CCTCC AB 2014067; D45; DSM 28246	soil	environment
Cohnella xylanilytica Khianngam et al. 2010	validly published	correct name	FJ001841	Cohnella xylanilytica	MX15-2	-	DSM 25239; KCTC 22294; MX15-2; PCU 309; TISTR 1891	soil	environment
Cohnella algarum Lee and Jeon 2017	validly published	correct name	KY864397	Cohnella algarum		-	JCM 32033; KACC 19279; Pch-40	a freshwater green alga	environment
Cohnella thermotolerans Kämpfer et al. 2006	validly published	correct name	AJ971483	Cohnella thermotolerans	CCUG 47242	-	CCUG 47242; CIP 108492; DSM 17683	industrial starch production	environment
Cohnella ginsengisoli Kim et al. 2010	validly published	correct name	EF368010	Cohnella ginsengisoli	GR21-5	-	DSM 18997; GR21-5; KACC 11771	soil	environment
Cohnella lubricantis Kämpfer et al. 2017	validly published	correct name	KX581041	Cohnella lubricantis	KSS-154-50	-	CCM 8707; KSS-154-50; KSS-154-50a2; LMG 29763	a coolant lubricant	environment
Cohnella formosensis Hameed et al. 2013	validly published	correct name	JN806384	Cohnella formosensis	CC-Alfalfa-35	-	BCRC 80428; CC-Alfalfa-35; JCM 18405	rhizosphere, plant	environment
Cohnella ferri Mayilraj et al. 2013	validly published	correct name	EF203083	Cohnella ferri	HIO-4	-	HIO-4; JCM 16139; MTCC 8365	haematite ore	environment
Cohnella rhizosphaerae Kämpfer et al. 2014	validly published	correct name	KF840792	Cohnella rhizosphaerae	CSE-5610	-	CIP 110695; CSE-5610; DSM 28161; LMG 28080	rhizosphere, plant	environment
"Cohnella massiliensis" Abou Abdallah et al. 2019	not validly published		LT223697	Cohnella massiliensis	6021052837	FWCJ01000000	-6021052837; CSUR P2659; DSM 103435	blood, Homo sapiens	Homo sapiens
"Cohnella capsici" Wang et al. 2015	not validly published		JN982126	Cohnella capsici		-	CGMCC 1.12046; JCM 19168; YN-59	rhizosphere soil	environment
"Cohnella plantaginis" Wang et al. 2012	not validly published		JN982125	Cohnella plantaginis	YN-83	-	CGMCC 1.12047; DSM 25424; YN-83	rhizosphere soil	environment
Cohnella laeviribosi Cho et al. 2007	validly published	correct name	DQ459874	Cohnella laeviribosi	RI-39	-	CCUG 52217; DSM 21336; KCCM 10653P; KCTC 3987; RI-39	a volcanic pond	environment
Cohnella fermenti Lin et al. 2020	validly published	correct name	MH028245	Cohnella fermenti	CC-MHH1044	NZ_SSOB00000000.1	BCRC 81147; CC-MHH1044; JCM 32834	a preserved vegetable	environment
Cohnella fontinalis Shiratori et al. 2010	validly published	correct name	AB362828	Cohnella fontinalis	YT-1101	-	DSM 21753; NBRC 104957; YT-1101	water	environment
Cohnella terrae Khianngam et al. 2010	validly published	correct name	FJ001842	Cohnella terrae	MX21-2	-	KCTC 22295; MX21-2; PCU 310; TISTR 1892	soil	environment
Cohnella thailandensis Khianngam et al. 2010	validly published	correct name	FJ001840	Cohnella thailandensis	S1-3	-	DSM 25241; KCTC 22296; PCU 306; S1-3; TISTR 1890	soil	environment
