# Supplementary material for: Cohnella cholangitidis sp. nov., a novel species of the genus Cohnella isolated from a clinical specimen in Korea
Source: Arch Microbiol. 2021 Sep 25;203(10):6053–60. doi: 10.1007/s00203-021-02565-3 (PMC8475853; doi:10.1007/s00203-021-02565-3)
Supplement: Supplementary file 3 — Supplementary file3 (XLSX 18 KB) [file 203_2021_2565_MOESM3_ESM.xlsx]

## Sheet: SupplementaryTable 2. 16S rRNA 
Table S2. 16S rRNA sequence pairwise similarity results compared with strain 1604-214
Name	16s rRNA Accession number	NAME	Strain Name	Pairwise Similarity(%)	Mismatches	Completeness(%)
Cohnella luojiensis Cai et al. 2010	GQ214052	Cohnella luojiensis	HY-22R	97.9339	30/1452	98.3762
"Cohnella abietis" Jiang et al. 2019	AP019400	Cohnella abietis	HS21	97.556	36/1473	100
Cohnella endophytica Meng et al. 2019	MK026880	Cohnella endophytica	M2MS4P-1	97.4237	38/1475	100
Cohnella lupini Flores-Félix et al. 2014	KC447383	Cohnella lupini	RLAHU4B	97.2826	40/1472	100
Cohnella suwonensis Kim et al. 2012	GU181267	Cohnella suwonensis	WD2-19	96.6113	49/1446	98.5105
Cohnella phaseoli García-Fraile et al. 2008	EU014872	Cohnella phaseoli	CECT 7287	96.5447	51/1476	100
Cohnella collisoli Lee et al. 2015	KR011027	Cohnella collisoli	NKM-5	96.4505	52/1465	99.3234
Cohnella yongneupensis Kim et al. 2010	EF368008	Cohnella yongneupensis	5YN10-14	96.4467	49/1379	93.5047
Cohnella cellulosilytica Khianngam et al. 2012	HQ704069	Cohnella cellulosilytica	FCN3-3	95.9625	56/1387	94.1057
Cohnella boryungensis Yoon and Jung 2012	HM061613	Cohnella boryungensis	BR-29	95.8644	61/1475	100
Cohnella arctica Jiang et al. 2012	HQ315787	Cohnella arctica	M9-62	95.8333	60/1440	97.5643
Cohnella saccharovorans Choi et al. 2016	JQ806733	Cohnella saccharovorans	CJ22	95.758	61/1438	98.1043
"Cohnella humi" Nguyen and Lee 2014	KC733177	Cohnella humi	J20-3	95.7288	63/1475	100
Cohnella faecalis Zhu et al. 2019	MH830517	Cohnella faecalis	K2E09-144	95.6734	62/1433	97.0926
Cohnella kolymensis Kudryashova et al. 2018	KT265226	Cohnella kolymensis	VKM B-2846	95.664	64/1476	100
Cohnella panacarvi Yoon et al. 2011	AB271056	Cohnella panacarvi	Gsoil 349	95.5692	65/1467	100
Cohnella soli Kim et al. 2012	GU181266	Cohnella soli	YM2-7	95.322	69/1475	100
Cohnella hongkongensis Kämpfer et al. 2006	AF433165	Cohnella hongkongensis	HKU3	95.1635	71/1468	99.5257
"Cohnella candidum" Maeng et al. 2019	NR_164954.1	Cohnella candidum	18JY8-7	95.1153	72/1474	100
Cohnella damuensis corrig. Luo et al. 2010	EU912527	Cohnella damuensis	13-25	95.1151	70/1433	97.8364
Cohnella nanjingensis Huang et al. 2014	KF479666	Cohnella nanjingensis	Z45	94.9762	74/1473	100
Cohnella xylanilytica Khianngam et al. 2010	FJ001841	Cohnella xylanilytica	MX15-2	94.9728	74/1472	100
Cohnella algarum Lee and Jeon 2017	KY864397	Cohnella algarum		94.9626	74/1469	99.7969
Cohnella thermotolerans Kämpfer et al. 2006	AJ971483	Cohnella thermotolerans	CCUG 47242	94.935	74/1461	99.2552
Cohnella ginsengisoli Kim et al. 2010	EF368010	Cohnella ginsengisoli	GR21-5	94.7797	77/1475	100
Cohnella lubricantis Kämpfer et al. 2017	KX581041	Cohnella lubricantis	KSS-154-50	94.7079	77/1455	98.7813
Cohnella formosensis Hameed et al. 2013	JN806384	Cohnella formosensis	CC-Alfalfa-35	94.7011	78/1472	100
Cohnella ferri Mayilraj et al. 2013	EF203083	Cohnella ferri	HIO-4	94.6685	78/1463	99.8646
Cohnella rhizosphaerae Kämpfer et al. 2014	KF840792	Cohnella rhizosphaerae	CSE-5610	94.6318	78/1453	98.7854
"Cohnella massiliensis" Abou Abdallah et al. 2019	LT223697	Cohnella massiliensis	6021052837	94.4293	82/1472	100
"Cohnella capsici" Wang et al. 2015	JN982126	Cohnella capsici		94.3767	83/1476	100
"Cohnella plantaginis" Wang et al. 2012	JN982125	Cohnella plantaginis	YN-83	94.3767	83/1476	100
Cohnella laeviribosi Cho et al. 2007	DQ459874	Cohnella laeviribosi	RI-39	93.9986	86/1433	97.4272
Cohnella fermenti Lin et al. 2020	MH028245	Cohnella fermenti	CC-MHH1044	93.6519	93/1465	100
Cohnella fontinalis Shiratori et al. 2010	AB362828	Cohnella fontinalis	YT-1101	92.8814	105/1475	100
Cohnella terrae Khianngam et al. 2010	FJ001842	Cohnella terrae	MX21-2	-	-	-
Cohnella thailandensis Khianngam et al. 2010	FJ001840	Cohnella thailandensis	S1-3	-	-	-
